# Supplementary material for: A cross-lingual analysis on the spread of misinformation using the case of Ivermectin as a treatment for Covid-19
Source: Sci Rep. 2023 Sep 6;13:14686. doi: 10.1038/s41598-023-41760-8 (PMC10482930; doi:10.1038/s41598-023-41760-8)
Supplement: Supplementary file 1 — Supplementary Information 1. [file 41598_2023_41760_MOESM1_ESM.csv]

unique_tweetid
1245193281006374917
1245224189503647744
1245629006994522112
1246010704358002688
1246042098337341448
1246042701117734915
1246042887067807751
1246044034449076224
1246044660469915648
1246045191007436801
1246049581768429570
1246051941622448129
1246064705665290241
1246070970340839424
1246072060721287170
1246077035459403783
1246079649651863553
1246080423723249665
1246082107933409282
1246084942695739397
1246085544741871616
1246092602555973633
1246092670759571456
1246092809100124160
1246103911129178113
1246105180732403712
1246105219806593026
1246107520055177217
1246113762899152897
1246118150078423042
1246118246278979585
1246130589947826177
1246130644251545601
1246131522639237120
1246134264120463360
1246146930071216128
1246154193200693248
1246154530087190528
1246155007197675522
1246155319933353990
1246155509876641794
1246156170231857153
1246156185247645696
1246156248355147779
1246156590165573632
1246156617948614656
1246156642061869056
1246156713369186304
1246157295089836034
1246157635713458176
1246158256629669888
1246158292545671169
1246158677612036096
1246159455487774722
1246160439156842500
1246160896717549568
1246161386410921986
1246162255756103683
1246162623793684485
1246163842285162501
1246164781574152192
1246165276741251074
1246166317637476353
1246169436484141056
1246169842429935618
1246169976274399236
1246169998973788160
1246170160052031490
1246173678443749376
1246174017599557638
1246174387306364928
1246174507531976706
1246174542432800769
1246174655339212801
1246174658065395712
1246174809232265216
1246175661980598273
1246175666724372482
1246175939408650245
1246176006848663552
1246176013698117635
1246176581573201920
1246176813652398081
1246177363110625285
1246178937740447745
1246179275474006016
1246180383344885760
1246181203834630144
1246181601236504576
1246183996477837313
1246184007823503360
1246185898649300993
1246186469628284930
1246186528218456079
1246186680006004736
1246187399182454784
1246187608427786240
1246188972969086977
1246189296274624512
1246189318496030720
1246189789843468290
1246191040190611457
1246191657399140448
1246191730262671366
1246196895762059269
1246197138654101504
1246198559696879617
1246200809932627968
1246201339006406659
1246201397412016139
1246202954081865728
1246203033777659904
1246203582992592903
1246203860311511041
1246204715613880321
1246204842424631296
1246204853313036289
1246205150663979009
1246206054125445120
1246206286368256002
1246207097185935361
1246208154427408387
1246209279142629377
1246210672435720195
1246211760148877312
1246212861463953408
1246213285772312576
1246213663045767168
1246214448488091650
1246214935954194432
1246215095526608897
1246215175843098624
1246215253802643456
1246216045611880450
1246216129036476418
1246216519182422023
1246218710634856458
1246219153628774401
1246220188816637952
1246221320154755074
1246221387943088129
1246221966970929154
1246224676134612992
1246224777213349891
1246224803280883714
1246225055714955264
1246225124724015104
1246226954564452352
1246227089667379200
1246227217111085056
1246227372166299655
1246227387769139201
1246227512541118464
1246227795832762368
1246227972085780481
1246228350101667840
1246228776528130048
1246229090455224325
1246229150874001409
1246229151952130051
1246229282583482369
1246229346819248129
1246229634791829504
1246229801909628928
1246229904313597953
1246229921728303105
1246231334449598465
1246231780211994626
1246231927033606145
1246233440053321728
1246233768039452672
1246234788979228678
1246235197059850241
1246235915225149441
1246236447717429254
1246237162481127425
1246237967334748165
1246238477529878529
1246239387844820998
1246240410021871617
1246241058792460288
1246241136643014656
1246241188434169856
1246241753730072577
1246241838769545221
1246243396013961221
1246243865213964291
1246243965348831234
1246244874095079424
1246245045100924928
1246245343030894592
1246246387588698113
1246247015110963200
1246247625701109760
1246248735044030464
1246249474349031425
1246249813466927105
1246250236692987906
1246250859551510529
1246251958777896965
1246252328409280522
1246252348617314304
1246252969886126080
1246253710629429248
1246254358125326336
1246254483274899456
1246254496570884096
1246255202635788290
1246255360249221121
1246255611408310272
1246255730778234880
1246256386553466882
1246256987387465733
1246257094665416704
1246257119038332928
1246257281735340034
1246257580936024064
1246257601328943105
1246257720321142784
1246257919080853504
1246258031286816769
1246258297352491008
1246258591104782337
1246259086968193024
1246259121776705540
1246259199299833856
1246259206572793857
1246259219621445633
1246259597628841985
1246259728189186049
1246260459369402369
1246261106948976640
1246261330715103233
1246261649838727168
1246261732428955649
1246261758010015745
1246261770014150656
1246261903506145280
1246261915468300290
1246262052903104514
1246262065238507521
1246262118342701056
1246262660901076993
1246262828899713024
1246263128762929152
1246263484284690433
1246263753416544256
1246264043083632641
1246264048204693504
1246264546463027200
1246265622280974338
1246266035881349120
1246266613063614464
1246267941500456960
1246268294832828416
1246269430914404352
1246270398737649666
1246270609505615873
1246270858076852224
1246270893397024770
1246272722394644480
1246274848697040896
1246275507517362178
1246275525024157696
1246275833154678784
1246275997244231682
1246276203062968321
1246279774126796802
1246280129346600961
1246280226096574464
1246281146062778368
1246282328365772800
1246282371772477442
1246282407063552002
1246282530711453696
1246282727361597440
1246282742121332737
1246283144367468544
1246283685990711296
1246284182743113729
1246284837465362432
1246285545476632576
1246286709563822085
1246286914577022976
1246287325161758722
1246287789391581184
1246288184155066370
1246288232586846213
1246289830931091456
1246290978371076097
1246292274373259264
1246292312168128514
1246293029079535616
1246293271925620738
1246294049641783297
1246295545372495875
1246295894498164740
1246296165596803072
1246296719802818560
1246296723166826496
1246296723544084480
1246297474505064449
1246297560660262914
1246298556450746368
1246298661400629253
1246301207573848071
1246301743677181956
1246301792390066177
1246301905921417218
1246302193759784960
1246302266908463109
1246303074714390528
1246303093580587008
1246303106679349251
1246303402608316417
1246303695442079744
1246303815571210240
1246304302706102272
1246304573100154880
1246305382407876609
1246305409515655168
1246306280316125185
1246307321182994433
1246307347661758464
1246307909656600577
1246308181439057920
1246308571198808064
1246308665763737600
1246308759607095296
1246308895120859136
1246308938628444161
1246308969209004040
1246309409501802496
1246310170017308673
1246310425064402946
1246310566949310465
1246311421190770688
1246311560525443073
1246311899001692160
1246312514385620992
1246312571805642755
1246312634267455489
1246312647277998080
1246312712298287107
1246312713665441792
1246313243527831553
1246313284547969026
1246313330165403648
1246313490677194754
1246313899307053057
1246314535083864064
1246314602100645888
1246314750205665281
1246314845185527808
1246315504563871744
1246315523559657472
1246316115896090626
1246316142941143043
1246316339259564033
1246316786196365314
1246317028362858497
1246317774994960386
1246318052863442950
1246318140948004864
1246318281549475841
1246318621778833408
1246318802012229632
1246318804113788928
1246319203419746304
1246319242133352449
1246319503966965761
1246319837288292353
1246319915142795267
1246320563523481601
1246320723892809734
1246321247744602113
1246321257693491200
1246321391366033408
1246321512962863105
1246321715644416001
1246321732559835137
1246322499752734720
1246322578467090432
1246322656636518400
1246323015299682304
1246323037231878145
1246323044949176325
1246323194073620482
1246323288655065088
1246323590770954243
1246323825949773824
1246323946452144128
1246324243287044096
1246324905253031936
1246325388508184576
1246325414332485632
1246326163426836482
1246326765586395136
1246327616820391936
1246327813558259713
1246328321064849408
1246328338479800323
1246328839736717313
1246329398992699393
1246329522883932161
1246330123529273346
1246331182368714752
1246331319350702081
1246331655347978240
1246331685941239809
1246332442316857344
1246333694899400705
1246333702050729984
1246333865326776321
1246333985451630595
1246334464763899905
1246334738551279620
1246335043393462273
1246335394272034816
1246335833457569793
1246337208082186241
1246337447538995203
1246337686551638016
1246338298861309952
1246339748924456962
1246340248650514433
1246340410320044034
1246340734648606720
1246341413563846658
1246341941845012481
1246342001764827142
1246342723419828225
1246343051775115269
1246343224626569219
1246344134929059840
1246345781407133696
1246346658457309185
1246346734529212416
1246346939550990338
1246347558647201793
1246348159464472577
1246348234454216705
1246348287491244032
1246348371012485121
1246348662726418433
1246349030327750656
1246349052960280577
1246349649134452736
1246349723440689155
1246349750716096514
1246349941800423424
1246350412732436481
1246350655280701441
1246350724276965378
1246350797639540737
1246350835816243200
1246351497685864448
1246351708193730561
1246351825684611072
1246352196792246274
1246352307391827968
1246353091667976194
1246353654187253760
1246354331655380992
1246354563600244740
1246354843129671680
1246355060805660672
1246355123917312000
1246355285456891904
1246355390708801536
1246356000526876678
1246356036530966529
1246356052469317633
1246356081925738496
1246356220174168065
1246356614887727104
1246356654997692416
1246356761222811654
1246357293614104576
1246357409586499584
1246357428708487169
1246357465115090944
1246357796448329728
1246357823425925120
1246357952870649856
1246358415556960256
1246358709787230208
1246359183915704320
1246360581109620736
1246360634830106625
1246360883460280320
1246361022174134272
1246361056559001601
1246362328330838016
1246362935359913985
1246363719233425408
1246363833624596482
1246363962016296961
1246364096393613312
1246364777821208580
1246364883781730305
1246364892816379904
1246365056834699265
1246365229245550592
1246365790082867201
1246365979984175104
1246366082601865217
1246366285895778305
1246366362160656385
1246366404778975233
1246366800607989761
1246367638030372865
1246368150146494464
1246368688149876737
1246368745888645120
1246368923903299584
1246369659718262784
1246370595975188480
1246371062599897089
1246371544726634496
1246371868606529537
1246372073326415872
1246372189621891073
1246372260048502789
1246372345154957313
1246373737030733824
1246374150534356993
1246374189939867648
1246374507864035330
1246374520664911876
1246374580752732165
1246374780967804928
1246374807047827456
1246374828459917313
1246375336339738624
1246375805736964096
1246376009697349633
1246376203180703744
1246376502003982336
1246376530231676928
1246378145286172672
1246378167276908544
1246378758132523008
1246379244860686338
1246379514520899584
1246379653981450240
1246379689565999110
1246380411351162885
1246380698899894272
1246381021752369152
1246381158532866049
1246381537186152448
1246381790849368064
1246382438890311681
1246382438940430337
1246382583350538240
1246383383107833856
1246383808993284096
1246384967015333889
1246385921894858752
1246386637875089408
1246386664588664832
1246386961201410048
1246387865455677440
1246388903658962945
1246389193674276864
1246389556892651520
1246389805593829377
1246390083176902656
1246390393719029760
1246391135343267842
1246391543121969153
1246391713494642688
1246391770080071681
1246391935415222274
1246391947419217920
1246392697201532928
1246392739370917888
1246393136168886273
1246393149288779776
1246394586240618498
1246395048238948352
1246395499965538306
1246395519649251328
1246395611500470273
1246396553058758656
1246396576093761537
1246396623057571841
1246396825776652288
1246397074201075712
1246397206296477701
1246397263871725568
1246397358658727938
1246398516584480768
1246398627796279296
1246398880071192576
1246399164776415237
1246399995600867328
1246400148466470912
1246400655549440000
1246401414286307328
1246401578900303873
1246402037186580485
1246403703512465408
1246403870168772609
1246403892503400448
1246405613040664577
1246405634511306752
1246406772866220033
1246406901463748609
1246407698876370945
1246407844234244098
1246408105107341313
1246409009965551617
1246409260445175811
1246411014452785154
1246411236419538951
1246411742969835520
1246412217223917568
1246412295779110918
1246412567758753792
1246413685519572993
1246413841954725890
1246413961454596097
1246414459989622787
1246414510379937793
1246414561814761473
1246414598028353537
1246414706115514368
1246414959749234689
1246415036215463938
1246415144831324161
1246415967644680196
1246416733910339584
1246417149381316609
1246418837618085888
1246419292737785857
1246419647919874054
1246420539788480512
1246420782902906881
1246422137373671425
1246422897125711879
1246424808679669762
1246425245348761602
1246425780843958272
1246426699199201280
1246427344413306880
1246427732201869313
1246428146599165952
1246428260851990532
1246429962321702912
1246430665316257792
1246430883592232960
1246430985148915714
1246430992660914176
1246431133388230659
1246431148839849986
1246431412405895168
1246432016100401152
1246432404094332929
1246432466417508352
1246432513263796224
1246432711771860993
1246435008103022592
1246435328556068866
1246435669104381952
1246436593797402624
1246437220657123330
1246437494175883271
1246437788267892736
1246437924218048513
1246438064626466816
1246438079608520705
1246438264078315520
1246438506156756992
1246438659726794752
1246438710591266819
1246438865000370176
1246438879802114048
1246439439158710273
1246439490324967425
1246439516996374533
1246439532418994176
1246439771553095689
1246439881632407553
1246440369207853056
1246440569758507008
1246440753250926592
1246440991252459522
1246441001008455685
1246441141198901249
1246441292701163524
1246441648466386945
1246441653541523456
1246442238852435968
1246443243698520071
1246444188289445888
1246444425334542337
1246444782429376514
1246445744535547910
1246446948099534848
1246447261380489217
1246447261917130752
1246447723156389890
1246448198706769921
1246448387030949894
1246449247559376896
1246449679660748801
1246450018711506944
1246450372912111616
1246450379203555328
1246450733777432576
1246451242848505857
1246451313149464576
1246451402265767936
1246452948063916033
1246453378756067328
1246453546016477184
1246454201078689794
1246454246695985153
1246454254547734528
1246454537247813639
1246454559360368640
1246454747118403586
1246455157002588162
1246455705323753478
1246455870017245185
1246456149232230402
1246457213754826752
1246457753423446024
1246460095644545026
1246460943929765889
1246461522622255106
1246461822938513408
1246462415446913030
1246462673711026176
1246462836311822336
1246463186758443008
1246463309055848449
1246463826880593922
1246464157848760323
1246464190728081409
1246464355702628353
1246464726466465792
1246464788143767555
1246465165186306050
1246466530113662976
1246466615417413633
1246467232013733894
1246467625137270785
1246468614691012615
1246470663277178888
1246470674367025153
1246470720361652229
1246471230837809152
1246472171733446661
1246472239236526082
1246472406819942400
1246472466639335425
1246472644981071873
1246472747212914694
1246473508181479425
1246473591278927875
1246474495407337472
1246474719051894784
1246475930568216577
1246476372324814851
1246476445980950530
1246476895618838531
1246476933858308097
1246477032063557632
1246477446842667008
1246477826997587970
1246477858215800835
1246478493208031233
1246478511386152961
1246478803137892357
1246478835706716161
1246478841520050177
1246479640312426496
1246479724668469250
1246479940104617985
1246480182946512897
1246480746694541312
1246481280335843328
1246481426557665282
1246481631931699206
1246481814232928258
1246481847883894786
1246482152730042369
1246482347861704705
1246482459761545217
1246482998918291456
1246483566176825345
1246483610997268481
1246484223466377217
1246484494166745089
1246484639318978560
1246484655592759296
1246484671816491009
1246484695124238338
1246484870043447296
1246485022481080320
1246485216551632896
1246485602062807040
1246485663597330440
1246485687513292802
1246485788130328578
1246486108399194113
1246486133564772353
1246486381989330945
1246486423492050945
1246486479033040896
1246486840569290753
1246487123898892289
1246487462341423104
1246487778633777152
1246488093512863748
1246488173657690115
1246488222018011136
1246488279001772032
1246488322886840322
1246488433826168832
1246488769768947714
1246488801519771648
1246488966955700227
1246489020290478082
1246489235387015173
1246489286377177091
1246489424260673536
1246489767770034179
1246489798384259072
1246490271942168578
1246490705498955778
1246491002505814016
1246491088614899712
1246491390332276746
1246491493281366017
1246491862531178502
1246492426585456641
1246493533063634944
1246493846676127745
1246494083192967173
1246494204953604096
1246494365339521030
1246494472747147264
1246494800552923141
1246495273213472769
1246495745924096005
1246496147587436546
1246496619194986496
1246496709959716865
1246497555074121728
1246497653522927616
1246497943705845761
1246498565595238406
1246498743836446720
1246498822882287618
1246500126169931777
1246500253567717378
1246501487976624131
1246501570537291776
1246501696966033408
1246501770475569153
1246501779610755073
1246501792231407619
1246502236949082112
1246503171209310210
1246503247235428354
1246503285558738946
1246503823587360769
1246506058358677504
1246507603074531328
1246508707237658624
1246508722693771265
1246508856601174016
1246509281131794439
1246509419594231810
1246509481883774977
1246509564968570880
1246509698247020546
1246509995858046978
1246510686664040450
1246511042961776646
1246511085903130626
1246511124775927811
1246511146724667395
1246511435519332353
1246512199918669825
1246513151098658821
1246513235790049280
1246513694453923845
1246513760740745216
1246513906773868550
1246514046012026880
1246514115406946305
1246514728609779712
1246514936710402050
1246515074421981185
1246515565784596482
1246515750329815040
1246516059433316360
1246516714293977088
1246518419689746432
1246518784011182087
1246518836087709696
1246519267450933248
1246519902674079748
1246520192534024193
1246520308728836096
1246520652787519488
1246520900561731584
1246521012411342849
1246521094783164417
1246521130447503366
1246521206876123138
1246521546073681922
1246522006205497345
1246522072584593408
1246522282123481088
1246523643536048129
1246523712062361600
1246524703516381185
1246524936807579648
1246525272104591364
1246525468641300480
1246525822170730496
1246526038831697920
1246526200991772672
1246526331971612677
1246526344130936847
1246526347129901058
1246526558187241479
1246527885025988608
1246528094208434178
1246528346529333255
1246529096206729216
1246529391439601664
1246529487086346240
1246530285174501377
1246530474132017152
1246530561516191746
1246530677207678977
1246530958079205376
1246531004149481479
1246531257116360710
1246531931375841280
1246531994718265346
1246532392296288260
1246532488526249985
1246532732521287680
1246532957457784832
1246533449076355075
1246533458521919491
1246533874353610754
1246534060672978945
1246534255569776641
1246534495773261830
1246535033860567040
1246535395145330689
1246535407556313090
1246535730622607360
1246535880753504263
1246536077579628546
1246536445826908163
1246536640216141826
1246536645870059521
1246536800341983234
1246537000276148224
1246537142425325573
1246537170669596672
1246537363653824521
1246537492754501638
1246537552342839297
1246538047409336323
1246538276946788352
1246538313638477824
1246538321641082880
1246538360686088192
1246538899662536704
1246539061713666049
1246539308456202242
1246539482226143232
1246539596869099527
1246539765333123072
1246539799294599168
1246539983781052416
1246540173694963712
1246540276656680960
1246540416155037698
1246540635131314176
1246540852358504448
1246540865578897408
1246541210103275530
1246541251261820928
1246541326809735170
1246541389959176192
1246541478865842176
1246541750321242112
1246541822811308038
1246541823180525568
1246542004366069760
1246542069218324480
1246542107931795456
1246542113350746112
1246542137233035264
1246542148981395457
1246542202773344264
1246542260830908417
1246542413511958528
1246542450983919618
1246542828395728896
1246542854354321416
1246542948021547011
1246542963200622592
1246542984331571200
1246542997765984258
1246543118402535425
1246543201063837697
1246543323394904064
1246543485336981504
1246543595286474757
1246543609463279617
1246543653285306375
1246543669127192577
1246543721409232897
1246543739402612736
1246543887730126849
1246543932638576641
1246543953001943041
1246544318770188288
1246544688095604742
1246544741656694784
1246544814809550848
1246544901908467712
1246544926847844352
1246544966928740353
1246545084511911936
1246545087259172866
1246545102475935745
1246545249461133312
1246545278108176384
1246545311184629765
1246545466466205698
1246545609143783427
1246545811405766662
1246546000958783488
1246546103278784512
1246546202050596864
1246546217238065152
1246546780436791297
1246546788862984192
1246547135937622016
1246547245140451328
1246547447331119105
1246547971564539907
1246548020952514562
1246548073486180355
1246548360556941315
1246548393339600896
1246548861646241793
1246549101367312384
1246549592281415688
1246549668953231370
1246549730257178629
1246549807818133504
1246549827510349824
1246549828034678784
1246550027205365760
1246550162417254400
1246550378130198528
1246550416969605121
1246550930478092288
1246551008702062598
1246551157100576768
1246551224230477824
1246551226478514177
1246551534264963072
1246552030589726721
1246552122193313793
1246552177889423360
1246552256599797760
1246552438980501505
1246552805868961793
1246552900500967425
1246552947808485377
1246553894366437378
1246554036498767872
1246554087635779586
1246554355182063617
1246554487013150720
1246554504411189249
1246554563613786112
1246554571968778243
1246554591669506049
1246554614285176834
1246554622996516864
1246554651278835715
1246554651626999808
1246554830757339138
1246554926882402304
1246555232311496704
1246555293535830018
1246555443809247233
1246555829299318784
1246555890330763273
1246555947453091840
1246556039442505729
1246556094207410176
1246556277246918656
1246556459183345671
1246556543006498816
1246556683326939141
1246556753094791169
1246556866227974144
1246557233288228864
1246557641326936064
1246557659630886912
1246557807404396545
1246558578451853318
1246558792067829766
1246558870891364355
1246559171337760771
1246559780761559040
1246562398665879553
1246563043221397507
1246564433092059137
1246567338109030409
1246567445541912579
1246567471773110272
1246567571966525440
1246567740833296384
1246567819799441408
1246567863143387136
1246567940146814979
1246568218149318658
1246568264345571328
1246568397271334917
1246568498110881798
1246568567639650305
1246568718869712899
1246568728122331141
1246568814629629952
1246569070620704769
1246569121854017536
1246569836978864133
1246569880188575750
1246569930956386305
1246570120845156368
1246570223475535872
1246570239892078592
1246570372281106434
1246570384192933888
1246570406468714496
1246570442929954816
1246570519064973312
1246570529743687682
1246570862817546242
1246570997043560451
1246571463676698626
1246571960005464065
1246572233159516161
1246572310892511242
1246572582100402178
1246572646294343680
1246572986116833281
1246574482183139328
1246574505805348865
1246574570238287872
1246574577519669248
1246574782583312385
1246574865433452546
1246574909167452164
1246575014373134337
1246575247891062786
1246575509884080128
1246576067508404231
1246576534481260544
1246576615682977794
1246576778048450560
1246576879802310657
1246577534462054401
1246577846979608577
1246578086751002624
1246578155676205064
1246578395078463488
1246578485050605570
1246578750332035074
1246578813892325376
1246578830715707392
1246578864895098880
1246579178453032961
1246579234421661696
1246579491062898690
1246579570519785476
1246579756209967110
1246580222541139968
1246580247190896640
1246580586489225218
1246580756903649280
1246581067550617600
1246581313257254913
1246581508233670658
1246581532493406208
1246581571974500357
1246581728602456065
1246581763436171265
1246581799855296513
1246581942734086144
1246582008911925249
1246582357303361542
1246582424546336768
1246582862641496066
1246582919021428741
1246583150748336128
1246583647899009024
1246583664290541569
1246583769189871616
1246583808612335616
1246584080533159940
1246584432280186882
1246584545576660999
1246584591676248070
1246584855783264262
1246585023115022336
1246585116467630081
1246585194766831616
1246585410773340161
1246585502389714945
1246585835245502466
1246585946121719808
1246586534524002306
1246586733891706880
1246586770646499328
1246586873356546048
1246587441194074113
1246587812473962496
1246587908800348161
1246588044150358016
1246588215785447426
1246588521705541634
1246589248054022144
1246589267696107521
1246589345206874112
1246589417608884234
1246589448617369603
1246590110768017408
1246590503212253185
1246590614877212673
1246590942146068484
1246591604560986117
1246591686064644097
1246592107634180096
1246592130044264449
1246592172792709125
1246592385519423493
1246592700243156993
1246593013490409473
1246593121456132097
1246593265102737411
1246593352503451651
1246593730548649984
1246593802493624321
1246594085693132801
1246594264470962176
1246594530662649856
1246595116959182852
1246595214665531393
1246595618870616066
1246596396372770817
1246596727273959424
1246596955729428481
1246597228262756354
1246597260147937285
1246598559782383617
1246599193642360833
1246599649353498629
1246599820544008194
1246600041126596610
1246600239936487424
1246600657014067201
1246601561817653250
1246602173477249024
1246602591804567554
1246602640592601089
1246603794676318208
1246604190496874496
1246605889424982022
1246606019280674820
1246606440325775361
1246606469333737472
1246606758547804161
1246606765334069249
1246607020645548032
1246607560146182150
1246607709362958336
1246607880142368773
1246608295311200256
1246608585750167553
1246609507511201793
1246609767738507264
1246609970067537921
1246610120001413122
1246610488068358145
1246610529365495811
1246610592162615297
1246610894500528128
1246611187225288704
1246611248751370240
1246611672250241024
1246612357473882113
1246612652538855424
1246613103808307201
1246613260331180034
1246613609964351489
1246613627580399616
1246613882228969472
1246613956229242886
1246614063985106944
1246614810579492864
1246614859111792640
1246614978892681218
1246615216328183808
1246615459882913792
1246615467273252877
1246615608285958144
1246615755266953222
1246616318142382080
1246616425780797441
1246617127840362507
1246617317871620097
1246617451233566720
1246617930160377857
1246619228725116928
1246619422443200512
1246619513707048960
1246619647761317888
1246620106278518786
1246621108972982274
1246621158872506368
1246621402821734401
1246622695120416774
1246622961437741056
1246623078617976832
1246623464259121152
1246623603266711552
1246623745961123840
1246623807734865921
1246624001587281920
1246624535962701826
1246624541574651905
1246624978784698368
1246625239137570817
1246625245756178434
1246625482772082688
1246627444884254721
1246627594986033152
1246627628049670145
1246627864532959232
1246628092828717056
1246628189675196416
1246628326648631300
1246628569725296641
1246628677544300544
1246628682963148800
1246628722670596096
1246628770754117632
1246628908038074368
1246628929936359424
1246628941613260800
1246629019774095361
1246629118248132608
1246629125592244224
1246629523539427329
1246629712673284098
1246629787004735489
1246629829321068545
1246630821177503746
1246631236505710592
1246631588445605888
1246631592849575937
1246631894994698241
1246631934052139008
1246632012326338560
1246632064994115584
1246632167913881601
1246632492271951877
1246632800587046913
1246632996985331713
1246633112169136128
1246633234320015361
1246633248970526720
1246633587430117381
1246634219369041920
1246634878835265538
1246634920690290688
1246634945629609984
1246635813875511296
1246636048882466816
1246636431780368386
1246636452332466176
1246637043414978564
1246637090240000001
1246637284390326273
1246637404733267968
1246637420176707584
1246637816571924480
1246637880606367744
1246638105639018498
1246638986485006336
1246639413163106305
1246639483031654400
1246639591555321856
1246639627198439424
1246639778402975749
1246639814130229256
1246639852801495042
1246639968337846272
1246640235846545408
1246640440864055298
1246640502780411905
1246641141933461509
1246642078458748928
1246642375612674054
1246643320249516032
1246643603524517889
1246643675863662600
1246643791248965633
1246644146485506050
1246644800352387072
1246644834267512832
1246644960079884291
1246645186752475137
1246646215489486849
1246646525800976391
1246646596852420616
1246646956052688896
1246647496664854528
1246647750999097344
1246647950022975489
1246648138309353475
1246648143057469445
1246648443864354816
1246648480443109376
1246648574542327814
1246649121311612928
1246649536061325313
1246649562619498496
1246649701035683840
1246650285549895680
1246650287839793152
1246651540611334144
1246651795838889986
1246651870812057600
1246652930641494017
1246653547346886657
1246653701269438466
1246653738208694273
1246653966005547008
1246654299947462657
1246654539370921985
1246654936785522693
1246655001243467776
1246655156411699200
1246655200254820352
1246655493940133888
1246656347443097600
1246656490741444608
1246656746162139136
1246657371788595201
1246657850769674244
1246658001131335684
1246658079979999232
1246658103959052289
1246658134799613954
1246658212797067264
1246658226487099392
1246658422268928000
1246658427859828738
1246658460797681665
1246658482356359169
1246658918631129088
1246659125087477763
1246659254439653376
1246659644061171717
1246660398788608001
1246660542426644482
1246660567764369411
1246660578917187584
1246660606804897792
1246660751927934976
1246660801513115651
1246660836791324672
1246660912934772736
1246661356327182336
1246661442276921344
1246661533750435840
1246661973955063810
1246662285226995712
1246662570318143489
1246662693387296768
1246662919376351232
1246662982433677313
1246663087270309888
1246663456490688512
1246663760904966145
1246663941477916672
1246663949031837696
1246663966077534208
1246664427409223682
1246664742443204609
1246664755244199942
1246664766304772096
1246664912098570241
1246665027383410688
1246665736044466176
1246666935749808129
1246668037723262979
1246668518336204801
1246668697051291648
1246668838122352640
1246669079483764737
1246669135469146112
1246669330818818049
1246669992856150017
1246670216588865536
1246670395400499202
1246670952340979712
1246671631507812352
1246671717344243713
1246672012673679360
1246672271797878785
1246672496125808642
1246672562983141377
1246672928743264256
1246673036213809152
1246673070640607232
1246673448035901440
1246673505825030145
1246673517413728258
1246673558442405889
1246673742958194692
1246674028535918592
1246674454299570178
1246674471685062656
1246674526198304769
1246674742066765825
1246674805375590400
1246674823624957952
1246674837105307649
1246675732236865541
1246675894476754944
1246676036613480450
1246676643365531649
1246677033356128257
1246677216181669889
1246677308036894720
1246677412794040320
1246677532599939072
1246677595409616896
1246677644042625024
1246678200010174464
1246678281442807808
1246678781592358912
1246679104939855875
1246679504954617857
1246680992133324801
1246681088597962752
1246681510297690112
1246681538726473729
1246681732545261568
1246681814845886470
1246682006060027904
1246682236054880256
1246682598841016322
1246682636510064640
1246683564353171461
1246684205485965316
1246684296376512512
1246684757041111040
1246686011234516992
1246686039088996352
1246686513192026112
1246687320201461761
1246687698489765890
1246687931512680448
1246687937959358465
1246688037872041984
1246688399483863041
1246688402348503040
1246688493486477312
1246688842188390402
1246689163006492673
1246689382356189184
1246689494918709251
1246689922079174657
1246689995911561219
1246690144012374022
1246690306436657152
1246690359393931266
1246690547139522562
1246690805206507520
1246691816490991616
1246692069185290241
1246692209002516481
1246693185088368640
1246693286225399810
1246693641491341312
1246693979871154182
1246694059860586501
1246694225715982337
1246695494979440640
1246695624944373763
1246695656812494850
1246695681399459841
1246695815499767811
1246695844952207360
1246695887671136259
1246696139878875136
1246696608349052928
1246696683393646593
1246697091658850304
1246697303248945153
1246697880544579584
1246697894712938499
1246698128436125697
1246698170517602305
1246698239757299712
1246698241065914368
1246698272179097600
1246698277271007234
1246698502526103552
1246698645073743872
1246699124738510849
1246699486937665537
1246699731570606081
1246700166612045825
1246700904985899009
1246701194484965376
1246701214768590850
1246701353776209920
1246701488111603712
1246701753917210624
1246701761588613120
1246701976991211521
1246702002232410112
1246702335968989187
1246702560196595712
1246702701540519937
1246703006822707202
1246703126557544454
1246703454355099650
1246703553319755777
1246703593480171521
1246705024123777024
1246705129602023425
1246705523115708416
1246705557467090944
1246705572595941377
1246706167876812800
1246706220993560582
1246706280795975684
1246707468366942208
1246708167444058112
1246708230505496576
1246708472147857415
1246708730638422016
1246708804219097092
1246708845499408384
1246708935261896704
1246709048822521857
1246709148789719041
1246709394865184768
1246709427618504705
1246710183193014273
1246710479839531009
1246710964327612416
1246711290564755461
1246711497197158400
1246712273969786880
1246712308522500097
1246712483630452736
1246712525481271297
1246712771477028866
1246712822064545793
1246712869850406913
1246713398630313992
1246713532705427463
1246713629380091904
1246714218943893504
1246714724156399617
1246715436193939456
1246715782249287683
1246716062994968577
1246716487588593664
1246716519075041280
1246716624788508673
1246716669545844739
1246716692949897216
1246718192292159490
1246718193529286657
1246718587383042048
1246718887665774592
1246719382970970112
1246720109088997376
1246720117700001793
1246720584421007360
1246721069526011906
1246721379468111873
1246721494719139846
1246722405059497984
1246722469785788416
1246722750539894788
1246722827463446529
1246722982325567488
1246723975062806529
1246724467025498112
1246725229398773761
1246725437969047553
1246725580940292096
1246726661032120323
1246727215682695169
1246727807691935745
1246728105688891392
1246728160701329408
1246728255689777153
1246729281268379648
1246729340785745925
1246730303256899585
1246730326577238022
1246730481523097600
1246731034076393478
1246731140141993984
1246731208538632192
1246731728577683456
1246733074500431872
1246733214799949824
1246733275919515648
1246733477040369664
1246733855148695558
1246734656696922112
1246734987673489411
1246735105483137025
1246736126057963522
1246736616028282880
1246736721573642241
1246737399922806786
1246738035380813831
1246738229463846913
1246738293321912320
1246738603994238976
1246739201103728640
1246739588229386242
1246739597352030208
1246739772912988162
1246740189138935808
1246740256373616641
1246740390050295810
1246740841936359427
1246741548106018816
1246742549131296768
1246743560252243969
1246743736236769287
1246743782072160258
1246745511857553408
1246745568677777409
1246746623046123520
1246746720236601346
1246746929955876865
1246747160164454404
1246747422602207232
1246747768774955016
1246747793340813313
1246747942075207681
1246748364236042242
1246748630351892480
1246749054257623040
1246749408089145344
1246749458534187008
1246749487453831168
1246750027130630145
1246750056176406528
1246750313190576128
1246750917128605696
1246751368691531779
1246751400983269381
1246751994275983361
1246752174983561216
1246752888828727296
1246754260840263682
1246754447356813312
1246754665854713859
1246754677494079490
1246754716803108867
1246754921023541248
1246754923305406464
1246754926748766210
1246755260065964033
1246755458804842496
1246755476370415616
1246755501301325826
1246755609967353857
1246756030345646080
1246756729326534656
1246756753351507969
1246757074920452101
1246757116615872513
1246757121795948545
1246757126636101633
1246757260463951872
1246757290616582144
1246757451908575232
1246757561627365377
1246757682415050752
1246757945670397952
1246758103149838343
1246758170657202176
1246758274621247488
1246758464950538245
1246758672254095361
1246758673256460288
1246758716633997315
1246758759164239872
1246759097212362752
1246759469951987714
1246759697278885888
1246759699808124933
1246759721245085696
1246759899863961601
1246760083893170176
1246760088750026754
1246760089580646401
1246760173705867266
1246760226310758400
1246760504929873920
1246760520436203521
1246760595757686787
1246760788615782400
1246761551530508290
1246761592512901120
1246761789632757765
1246761813653557249
1246762520641036288
1246762611045269505
1246762831719968768
1246762940734160897
1246762962569826304
1246762968559173632
1246762987701981184
1246763073907478528
1246763081411117058
1246763125220794368
1246763234624974849
1246763339243380738
1246763364216381440
1246763398630645760
1246763399016415232
1246764222219841536
1246764286556409856
1246764421176844293
1246764540756480001
1246764626676719617
1246764736328466433
1246765050401918976
1246765117057814536
1246765130467213315
1246765544423985155
1246765599608299520
1246765745532534784
1246766015104483331
1246766023367372802
1246766167076683776
1246766509780656134
1246766577602584576
1246766970868862980
1246767515851767813
1246767650442752001
1246767953741262848
1246767973987123200
1246768261305372672
1246768381111476224
1246768750369611776
1246769237064134656
1246769687129550849
1246770385057611778
1246770420881080321
1246770674317824002
1246770884347678720
1246771296068931584
1246772273656324096
1246772374759821318
1246772700812660736
1246773389634736133
1246773857572143104
1246774003122962432
1246774146316591109
1246774453952024577
1246775034250575874
1246775391680974848
1246775439374180354
1246775798624915456
1246775939796742144
1246776185960439808
1246776378227294209
1246776417179729920
1246776462633361409
1246777293722157056
1246777328744542214
1246777669007462403
1246778208814542849
1246778261016895488
1246778377320701954
1246778844264067072
1246779167347224576
1246779639445557249
1246780353337085952
1246780699102806016
1246781107497922560
1246781447010050050
1246782051086471168
1246783026064998400
1246783063209570307
1246783179903717376
1246783304717815809
1246783373177229313
1246783382937272321
1246784672232701952
1246785299453280257
1246785537450663936
1246785662810030081
1246785723266502665
1246785797447172104
1246786122077876226
1246786398348357632
1246786480762044416
1246786640971882503
1246787281320583168
1246787317911748610
1246787524967743488
1246787652340174848
1246787871266107393
1246787964082032641
1246788029420834820
1246788107611103233
1246788849067372551
1246789154140110849
1246789225132908544
1246789829842608130
1246790617843236864
1246790741503901697
1246790967572795392
1246791217670688768
1246791231272824836
1246791443265523717
1246791519295524866
1246791751894880256
1246791878978256897
1246792106665967618
1246792235057909763
1246792307829018626
1246792466512125952
1246792802090078208
1246793008135184390
1246793155405545474
1246793207373082625
1246793366236467200
1246793451548573696
1246794431031902209
1246794461025353729
1246794711131619329
1246794816404336641
1246794832128937986
1246794847119454208
1246795018779504640
1246795019106779138
1246795177198407681
1246795298267115520
1246795528521895937
1246795612105764865
1246795812123770882
1246796758744629250
1246796774326460423
1246796931512160259
1246797340100440065
1246797463387877377
1246797484875227140
1246797486683021312
1246797510535979009
1246797557818363904
1246797570111942656
1246797587954438144
1246797648872570882
1246797659496763394
1246797662843592705
1246797681046978561
1246797693713866753
1246797710008569857
1246797739066896385
1246797757555277825
[truncated: 998,000+ more rows]
