# Supplementary material for: A cross-lingual analysis on the spread of misinformation using the case of Ivermectin as a treatment for Covid-19
Source: Sci Rep. 2023 Sep 6;13:14686. doi: 10.1038/s41598-023-41760-8 (PMC10482930; doi:10.1038/s41598-023-41760-8)
Supplement: Supplementary file 2 — Supplementary Information 2. [file 41598_2023_41760_MOESM2_ESM.csv]

unique_tweetid
1225784377474334721
1226400954636832770
1226410326163222529
1226488542177656833
1226488554768846848
1226494397019082753
1226623225452318721
1226624558045659136
1227136720941879296
1227137844759519232
1227138153816870913
1227138790126260224
1227144116993048577
1227154225886400512
1227160870414737408
1227200985459617792
1227439170345369601
1228260776504225792
1232885483874553857
1233691280342831105
1233697728707751936
1233697793199329288
1233700599285178370
1233701654152613888
1233704709094957056
1233727540587446272
1233727568278216705
1233741209392185345
1234681595107274752
1234681642750373888
1234681668843102208
1234682473134444545
1234689408529391623
1234691579043934208
1234767356577996800
1234768427165736960
1237554421187280903
1237562395008077824
1237616372974112769
1240405373217132547
1240405505991991299
1240405880409120769
1240405936520519681
1240405952114962432
1240406319108182016
1240406402474094592
1240406475991920642
1240406848441892866
1240406934102192137
1240407164520468482
1240408193903153153
1240409177421275136
1240411005735206913
1240412457492869120
1240413045819490304
1240413775389323265
1240414824237944834
1240416765282152448
1240421692599488512
1240423510058496001
1240423955929780225
1240424951472992256
1240434671638347777
1240451192406167553
1240452081518956544
1240463859875340288
1240486907114471424
1240487125419622400
1240497473950380038
1240502581647921152
1240505984205737985
1240508562184392705
1240511677629530114
1240512294661918720
1240514666385694720
1240516386125832192
1240518055332986881
1240526360944115715
1240529719172333568
1240531637399502848
1240531960256057344
1240541399944028161
1240549360963735559
1240556092792303616
1240557503156350976
1240579944545046528
1240581911140958208
1240584515782717443
1240597544889024512
1240604397903564801
1240620846625853440
1240632298799689735
1240636164895195145
1240641319132774402
1240800801523511297
1240804511364435974
1240804879590772738
1240804926692851715
1240805886790008832
1240806122342080512
1240808423039488000
1240809013022867456
1240809540334960640
1240810728807747584
1240812652927963136
1240813592015826944
1240814800868794369
1240815734818656257
1240816097323921416
1240825758244687872
1240827235767996416
1240833740487577601
1240845780979572738
1240846759095488512
1240847037920186368
1240847111266004992
1240847862151303169
1240848156666916870
1240849987799416833
1240850847271014400
1240854488224686080
1240857220213960705
1240858297617408000
1240859858389184514
1240861361027989506
1240861585351913472
1240862173615681537
1240865914993532929
1240869906733617152
1240870946174459904
1240871247828795392
1240874216200650754
1240876428192649217
1240879667445260288
1240883921358741504
1240893883002671105
1240894600207724546
1240897147572088840
1240898438813933569
1240899694932316165
1240902038298349568
1240903719870291969
1240903759628140544
1240915713721643008
1240918588178853888
1240919658863058944
1240924639464841216
1240925671561424897
1240935555887550464
1240940139276169216
1240940495930454016
1240944650086526976
1240952057034461185
1240959871232520195
1240960265547427840
1240965424289726464
1240965979363926020
1240983127134048256
1240984373895163905
1240993036793868289
1240995479246139395
1240999126860349447
1241000547743698945
1241002212639133701
1241005695194910720
1241005907690979328
1241006962826817537
1241008257449132034
1241008603294658562
1241011354120511488
1241019817433292802
1241023070648684545
1241023513516900353
1241025113484431365
1241029120605048832
1241029450797436929
1241034191518621696
1241038675791630336
1241042531309084672
1241046003358130176
1241046472964993029
1241048733254447105
1241050395872391168
1241053435945816064
1241058891955236864
1241059413533708289
1241067236850143232
1241079550756311040
1241123180711825408
1241125744085876737
1241148132089401346
1241152041927368705
1241153425242329095
1241154752953499648
1241155397047611392
1241155917711724544
1241158081074974720
1241161593267736577
1241164310958600192
1241164802929512448
1241165611222224901
1241165618633564160
1241171332189978625
1241173970465914880
1241174332375736321
1241189456322809857
1241201900592091143
1241212222883295233
1241212769094909954
1241215784023519233
1241227191720919040
1241258644886269952
1241299390465052674
1241324945654697987
1241420950245126147
1241429563508326400
1241514475171090433
1241529242552127488
1241561173973057536
1241630835649867777
1241964601211641856
1242098789797617664
1242100512264052736
1242521830751010816
1242931872717406208
1243348011779911680
1243385514603892738
1243385879126671361
1243493033892409344
1243707667874365440
1243708832301199360
1243713661933252610
1244259106757591041
1244283377265467393
1244353031430221826
1244359346336616449
1244499484375011328
1244562165870149632
1244608586568716290
1246128392136617985
1246136783793864704
1246149339275300864
1246155775380049920
1246160753238749184
1246167201800830977
1246170145526931458
1246173457492017152
1246181903197065216
1246188788298035201
1246189921057951744
1246202530700259328
1246204753865871360
1246235432762740736
1246246675959541760
1246305084134133760
1246305971128827904
1246308442043629570
1246329382991360002
1246330885667872768
1246369701120233472
1246377850799673349
1246383407036162049
1246390666894008320
1246393537375031296
1246393664990892034
1246397595045343232
1246398529989267461
1246398862874431488
1246401915329507334
1246402045654917121
1246423274625458176
1246424306227134465
1246440662746025984
1246443059820158976
1246447557003231234
1246461384331681793
1246461664486019073
1246470646504099840
1246473355798007808
1246479751675392000
1246483046578020352
1246504518730145792
1246505700169146368
1246505965496594432
1246516680966033409
1246518295265566720
1246522299135619074
1246524296073224192
1246525577256820737
1246533343413293056
1246533638008651776
1246535144892174348
1246535165406560256
1246537014947635200
1246537027127918592
1246537102927388672
1246537164260859910
1246537393131286528
1246537726444236800
1246537975028019200
1246538489698476032
1246538763141910529
1246540229009240064
1246540256897191936
1246540276753145858
1246540956901330944
1246540970277007360
1246541829765345280
1246542178752446464
1246542728411795456
1246543261386194944
1246543346488578049
1246544532474343426
1246545149355646977
1246546288717463559
1246546289199689728
1246546354572148736
1246547474220630016
1246547522014728192
1246547814395432960
1246548543059283968
1246548749502971904
1246549028126384129
1246549665778028544
1246549713991512064
1246550884143648768
1246551137865453568
1246551588346269696
1246553226213650432
1246554090684870656
1246555678035984384
1246555817869893633
1246556248239001601
1246556625663479808
1246556823005601794
1246557590139461632
1246557673337700353
1246557785451409413
1246557878099382272
1246557940162547712
1246558258485014528
1246558289485127680
1246558769003122689
1246559817964990465
1246569920860532736
1246570325854130177
1246570747457236992
1246571182708502528
1246571400271257600
1246572154142875653
1246572619811262464
1246572668960124928
1246572756843425793
1246573540876234752
1246574499614474240
1246577984804290560
1246578020250308608
1246578185044541440
1246578192875315200
1246578680979058688
1246578820892610561
1246579007815954432
1246579236862701569
1246579461333512192
1246580827699310592
1246581696431964160
1246581747069808640
1246582123454009344
1246583093659496448
1246583155114442753
1246583438062182402
1246583648632967169
1246583711405129728
1246585355366567936
1246585470735093760
1246585557427183616
1246586058252226560
1246586621618606080
1246587310314930176
1246589069779300352
1246590878904279041
1246591153941540864
1246592288446279680
1246592305047326721
1246592624313524224
1246592638939041792
1246592685080588288
1246592707184578562
1246593700324466689
1246594393189965824
1246594774112432128
1246595540436967424
1246595697761120256
1246597845970345984
1246598181233676289
1246598284803592192
1246599413897637888
1246599484479377409
1246600142687326210
1246601224931008512
1246601735101009921
1246602089427435521
1246602563627053056
1246602632283574274
1246602804929556480
1246602910051385344
1246602933359087617
1246603279531782149
1246603470133530624
1246603888066617344
1246604660934184960
1246604773035409410
1246605376394412032
1246607828665556992
1246610589511630848
1246611463860436995
1246612159628337152
1246612207917359104
1246612270362136577
1246612388796743680
1246613968182902784
1246616871320707074
1246617817144647680
1246617904138739717
1246618060770820097
1246618080240742401
1246619390826532871
1246619576931995649
1246620306791260160
1246620319160270848
1246620367923204096
1246620477453258752
1246622055216250881
1246622408150147072
1246622408703795200
1246623041687175169
1246623400514031617
1246623527903453184
1246624160354189312
1246624223021248512
1246624490726932480
1246624653855997952
1246625096325689349
1246625104336805888
1246628093902475264
1246628911141642240
1246629274204827649
1246629398209421312
1246629834010161154
1246630486752948224
1246630927553290240
1246632119574491137
1246632178101829634
1246632213728370688
1246634375061504001
1246635548669702144
1246635789804384256
1246636509958008832
1246637444780265473
1246637575214755841
1246637905524617224
1246638129525575681
1246638457599873025
1246638593478496257
1246639000242098176
1246639516925882369
1246640040639221760
1246640692689915906
1246641182987304962
1246641659216949248
1246642437348454401
1246643387224055808
1246643454513299456
1246643879970889728
1246644208233877504
1246645114765594626
1246645144532574209
1246645678119555075
1246646314969915392
1246646549901271041
1246646578921623555
1246647164928839680
1246648537263124480
1246648706444623872
1246648858181918722
1246648924552564738
1246649527483809795
1246649718857326599
1246650294164795393
1246650887331655680
1246650943535321089
1246651784136773633
1246652433687699457
1246653163320397824
1246653516371787777
1246653888658210817
1246654616713826304
1246656561973301250
1246657457738268678
1246657637527072768
1246657642539319297
1246657828804128768
1246658535884238848
1246658560752115712
1246658776964272128
1246661179725864961
1246663124557524993
1246663147961741312
1246663163807842305
1246663201795665920
1246663260952129536
1246663272972996609
1246663284012417024
1246665070274179073
1246665464274505729
1246665628418621440
1246665647859175424
1246665689496084480
1246666332306722816
1246666414615744517
1246666774679937025
1246666781462159360
1246666787103461377
1246666793109696513
1246666798801379328
1246666913326891008
1246666931450462209
1246667005211500544
1246667030872248321
1246667106470379520
1246667139043467264
1246667152838426626
1246667301958455297
1246667514186088448
1246667555139248128
1246667632171831296
1246667675285086208
1246667721988661248
1246668487138742272
1246668615337689088
1246668980380520449
1246670068643028992
1246670336793268225
1246671009173762048
1246671130892455936
1246671170134392834
1246671183908503553
1246671755193638913
1246671836634443778
1246671901906227201
1246671981681848322
1246672001348988928
1246672550995701760
1246673019566575618
1246673095118557184
1246673243013959680
1246673562011750400
1246673724306145281
1246674113747288065
1246674388906213378
1246674416336900096
1246674524113756160
1246674851105886209
1246675954690220032
1246676297503277057
1246676872479387649
1246677595128659969
1246677987728080898
1246678253873451010
1246678285330739200
1246679235411857410
1246679831506370564
1246679906299203584
1246680175523184643
1246681608314163203
1246681665142808577
1246681683924889600
1246681711699578880
1246682775605751808
1246683195073916929
1246683630295891969
1246684025369980929
1246684107502809088
1246684181133840384
1246684336243396608
1246684574479835144
1246684585846423553
1246684703630823424
1246684708747894784
1246684716473835521
1246684752179912704
1246684760224587776
1246684792550068225
1246685055159681024
1246685128048250880
1246685177843048451
1246686036572262406
1246686050308653056
1246686080058789890
1246686401342701568
1246686481185267713
1246687738616668160
1246687792375054337
1246687866257690624
1246688068402171904
1246689534567264257
1246689992727904256
1246690104925544448
1246690138958123009
1246690140728078339
1246690164102979585
1246690914765901827
1246691241556758532
1246691439431434240
1246691811143249920
1246692917051133953
1246693269544685568
1246693497274417152
1246693636550438913
1246693724945444864
1246694192606146561
1246694208624181248
1246694802755731456
1246695135401791488
1246695513736413186
1246695855165280262
1246695961901944833
1246696681342566400
1246696753031593984
1246697073614794752
1246697355878879234
1246697532077400064
1246697760364974080
1246697801192321024
1246698059062374401
1246698085176098817
1246698357239590912
1246698811944140800
1246698871134121987
1246699491924688898
1246700057056825351
1246700567570849792
1246700677532774401
1246700844784816130
1246701352626950146
1246701520025862144
1246701563600461827
1246701680986488835
1246701961874997248
1246702288543997952
1246702462125268992
1246702853600628736
1246702935775404032
1246703026087157760
1246703228290396160
1246703455672008705
1246703611431628801
1246703806999441409
1246703814930886656
1246704281962438656
1246704328502476800
1246704344616931329
1246704630538448897
1246704888295215104
1246705296577163264
1246705772366446592
1246705896274550784
1246706237116256259
1246706273254428672
1246706404515131393
1246706622165954564
1246706905348575232
1246707055433564160
1246707203462926336
1246707451891552261
1246707792997576704
1246708848397676544
1246709301055336449
1246709352934735872
1246709514323156992
1246709913591492613
1246710162389270529
1246710392115449858
1246710403352031234
1246710724761509888
1246710983180955648
1246711044736552962
1246711268695633920
1246711388891836416
1246711410224029697
1246711566273114112
1246712132143419393
1246712650320326656
1246712658432126976
1246713669326528512
1246713751446802435
1246713757465636864
1246713875250032646
1246713998432555008
1246714113209675776
1246714539334193158
1246714686004846593
1246715075034877952
1246715526832779265
1246715703903662080
1246717395382587393
1246717640728408064
1246717854180769792
1246717896450924544
1246718489278083074
1246718689719627777
1246718747684950017
1246718886172491776
1246720552103841793
1246720998897930242
1246721835636363267
1246723525668253696
1246723695399194626
1246724853236822016
1246725163137118208
1246725957072736258
1246726611640004615
1246726640186478593
1246726939257126912
1246728372438183936
1246728409612308481
1246728479187623938
1246728600084250629
1246728916410093571
1246729613293654016
1246731236455911424
1246731268227837952
1246731331595190273
1246731483772907522
1246732078571347970
1246732142580645888
1246733098634510336
1246733337307131905
1246734269159858176
1246735114047877120
1246735221564698624
1246735812827332610
1246735888408662020
1246736684470816768
1246736721900761089
1246736828796821504
1246737426447364100
1246737437067378691
1246738122668257281
1246738406316490752
1246738708381847555
1246738842909958145
1246738959696191489
1246739768056020993
1246739962235473920
1246740528500113408
1246740904188071941
1246741369961320452
1246741496981684224
1246742402775134209
1246743557643231234
1246743579319341056
1246746191708057601
1246747384400379906
1246748356681973760
1246748916978073600
1246749076520972290
1246749378779340803
1246749828077453314
1246749944641286146
1246750251572015105
1246750672436903936
1246751127472705537
1246751160632893440
1246751162075770880
1246751248398745600
1246751363863736320
1246751829506965504
1246751879448514560
1246751882204176385
1246752048718045185
1246752124010020866
1246752141504434177
1246752226300723200
1246752298660818944
1246752741969428481
1246752810391064577
1246753257902366721
1246753289976156167
1246753492057731075
1246753641886666753
1246753660446498816
1246754189813964802
1246754524275961857
1246754706770165763
1246754874550702086
1246754986752487424
1246755254164533248
1246755295147077633
1246755354840428545
1246755405679570945
1246755476072574976
1246755561355350016
1246755670503723008
1246755950083670018
1246755984388902912
1246756239377174530
1246756284692451328
1246756687010136064
1246756746556657665
1246757647509929987
1246758572345577472
1246759665309904897
1246759805533835264
1246760234275590145
1246760544041762818
1246760725772505088
1246760945864470528
1246761568479498246
1246761945849450501
1246762112879190017
1246762275601403905
1246762342186008577
1246762408091115520
1246763027505938432
1246763249833402369
1246763539429093376
1246763867293679616
1246764856138588160
1246765028465754113
1246765336415723520
1246765458818125827
1246765521111937027
1246766336774029313
1246766336786628609
1246766552231243779
1246767304953610246
1246767490870345729
1246767674333356033
1246767691156750338
1246767747599462400
1246768358575329280
1246768470403907586
1246769532149960705
1246770779846369282
1246771107396386817
1246771592715071488
1246771743307354114
1246771971360043010
1246772498311417858
1246772567370678273
1246772936419078145
1246773207320760320
1246773478985846784
1246773590445314048
1246773806732984321
1246774203715432453
1246774209541369856
1246774242173042690
1246774303699267584
1246774329976606720
1246774734064242694
1246774739235815430
1246774780927209478
1246774825856589831
1246774906513047552
1246775019801202688
1246775048783843328
1246775867470000128
1246775923208122369
1246776052841476097
1246777058472140803
1246777064134291456
1246778080825200667
1246778084725944326
1246778141831360512
1246778597966143488
1246778791290011648
1246779193142075393
1246779621850238976
1246779791316881409
1246779804583526400
1246780174357553152
1246780249691410433
1246780638297899008
1246780699853512704
1246781348989112321
1246781490811138048
1246781704485781509
1246781739642441729
1246781755345920011
1246782228656345088
1246783234844717056
1246783445864337408
1246784947890917377
1246785246894239745
1246785421561843713
1246785421649969152
1246788045363265539
1246788055236628485
1246789146439385088
1246789183839993857
1246790103449493504
1246790150660579328
1246790466420367362
1246790602961764353
1246790955266494470
1246791624866193409
1246791699558322176
1246791723063205888
1246792123111763971
1246792301608747008
1246792527530741760
1246792681058996224
1246793005706522626
1246793013067567104
1246793069095047168
1246793256601391106
1246793414307246080
1246794360726769664
1246794475948523520
1246794515026853889
1246794538737217541
1246794552079306752
1246794641422204928
1246794973439119366
1246795263290642434
1246795487648157699
1246795595001368576
1246795615968718850
1246795693513043970
1246796321761026048
1246796536798830595
1246796808002498562
1246797159950716933
1246797463429599233
1246797529850630145
1246797671089598468
1246797968272809985
1246798021905362944
1246798706352861185
1246798733183823873
1246799319581118466
1246799624720932865
1246799638327201792
1246799870414880769
1246799922361323522
1246800139978567680
1246800198493335553
1246800260648722434
1246800529751027712
1246800560063311872
1246800613381292037
1246800754687410176
1246800793967026182
1246801974051262466
1246802436460691456
1246802465296547840
1246802509194129410
1246802616438251521
1246803082920353792
1246803102671355904
1246803105976479748
1246803439545249792
1246804019571388417
1246804429891756041
1246804564071727104
1246805805094952963
1246805913853284353
1246806396340809729
1246806713895772161
1246807278629470208
1246807562260893696
1246807818402852866
1246808068030992386
1246808312638607360
1246808491689275392
1246808840923799552
1246809499727347714
1246810030998827009
1246810531450826754
1246810712640335872
1246811054752935936
1246811519897092096
1246811681784659978
1246812517554253825
1246812525590532097
1246812609480781826
1246812753982939136
1246813370902122496
1246813466184134657
1246813667015852032
1246814408459743232
1246816991848968192
1246817111743193089
1246817125865414658
1246817808161226753
1246818769025921024
1246819196899450882
1246819510033600512
1246819857988870146
1246820050209853446
1246820218078244864
1246820671587377153
1246821529830051841
1246821545160237061
1246821674307092482
1246821709820211202
1246821950481002496
1246822188113473537
1246822802981703680
1246823144507101184
1246824005467766784
1246824236246679559
1246825155537653763
1246825162810548230
1246825932003868673
1246827594739093504
1246828049309429760
1246828162563977216
1246828205274615808
1246828502424436739
1246828522162786305
1246828534900969475
1246828548268142593
1246829662019469313
1246829672454934528
1246829686451245061
1246829709695913985
1246829737458020352
1246830217345134592
1246830304716681216
1246830447167975427
1246830460027666433
1246830570031599621
1246832314447007746
1246832633767755776
1246832676109074432
1246833267296231425
1246833335302680578
1246833965740068865
1246834141926010880
1246838565243203584
1246838631936880646
1246839817305907203
1246839829704388609
1246839881143222275
1246839899753312256
1246840088421470213
1246842931421433857
1246842980368928768
1246843216344707073
1246843711582949378
1246844956913717248
1246845089290186753
1246845103341096960
1246845468287463424
1246845506426245122
1246845565385596933
1246845612617650176
1246848152662978561
1246848175203221504
1246850117597945861
1246850504073740291
1246851075514101762
1246851169915252737
1246852755706109953
1246854429334093824
1246854544853594117
1246856199217106946
1246856396018073600
1246856576159354880
1246857544200421377
1246857940713136128
1246858106597826560
1246858484416573440
1246858631703715843
1246859153533882368
1246859371897733120
1246859385495666695
1246859495495458816
1246859579926994944
1246859751176036352
1246859879286861824
1246860099110318080
1246860299333820416
1246861577803816961
1246863045726371840
1246863888588476416
1246863945714954240
1246863965591752705
1246865134024302593
1246867484134666241
1246870519799894016
1246871090250440704
1246871311223152641
1246873586389757952
1246873860235907072
1246873882553774080
1246873921346875392
1246873990762643456
1246874378765250564
1246874564614696962
1246877236038258688
1246878646104510464
1246881889270390784
1246886743082594304
1246887600440225792
1246888273093341190
1246888319079690240
1246892180079284226
1246892291672780800
1246892805592502272
1246894302904471552
1246897615259594752
1246899502814048258
1246902142390030336
1246902609421561856
1246903278182400000
1246904163415363584
1246904937621024768
1246904941869797376
1246907935071977472
1246910492251025408
1246911197661675521
1246916247188430848
1246916456882802688
1246919354987376640
1246919650924851200
1246919872275083265
1246920190257852416
1246920730354176002
1246920743322968065
1246920749442457600
1246921359499747328
1246922008782409729
1246922622702628866
1246923350317756418
1246924728863875072
1246925292293083136
1246927617191636992
1246928530920878080
1246928566287093760
1246929962625458182
1246932351784910848
1246932649018421249
1246933719870398465
1246934185593286656
1246934202827718658
1246934648615088130
1246934836960301056
1246935770469814274
1246935979576799232
1246938424939925504
1246939864639012866
1246940390873153537
1246941238252560384
1246941516565639168
1246941660971335680
1246941754902765569
1246941792911544320
1246942421763543040
1246942448045010944
1246942675678318592
1246943429671571457
1246944013581570048
1246944022024732673
1246944041641455616
1246944949079179267
1246947896185872384
1246948374009401344
1246948433778237441
1246948870715625472
1246948878412177408
1246949325243994112
1246949345900900352
1246949803289751553
1246950695296593921
1246950726263160832
1246951166132359169
1246951735802781696
1246952773129629697
1246952835192741888
1246953609897500672
1246956524678729729
1246960077883367424
1246960096724152321
1246960488476336128
1246962041559994368
1246962052637159424
1246962118886191105
1246962169239015425
1246963482471235585
1246963606048014338
1246964389892112385
1246967036049108997
1246967049697411072
1246967090684157952
1246967327268040704
1246967853212774400
1246968686121873408
1246968705344352259
1246971285344673793
1246971785154678785
1246972784871223296
1246973186048024577
1246973545386668033
1246973549341896705
1246973644430950400
1246974460105609218
1246976685368459265
1246976879506018304
1246977072179736577
1246977180929789954
1246978054582231040
1246978065898430464
1246978342680592384
1246978530203713536
1246979141708034050
1246981422587363328
1246982652042723329
1246983115374866433
1246983808450060288
1246983984438894592
1246984977616482304
1246985310308716545
1246985849180278784
1246988844546707458
1246988872736595970
1246989251394191360
1246990000790450177
1246990598252314627
1246990913907249152
1246992053067644929
1246992179957919744
1246992275831312385
1246992733861859329
1246992888468140032
1246994572615372800
1246994664307085313
1246994953919578112
1246995368853868546
1246996096192315392
1246997674865209345
1246997693169192960
1246997717936533504
1246997750115225600
1246997794759438336
1246998135706009602
1246998166693527552
1246998336562847744
1246998664536420352
1246998964496297984
1246999158021451776
1246999220126547969
1246999550629314560
1246999910278254592
1246999929282629635
1247000097717735424
1247000150062419970
1247000345110171649
1247000766516092929
1247000786741035008
1247001126257356800
1247001576624906241
1247001687270649856
1247002105874792448
1247002150359592960
1247002243338891264
1247002395051081730
1247002610323705859
1247003165091696641
1247003783290224640
1247003783797727238
1247004245284405248
1247004397546037248
1247006092107767808
1247006362434859008
1247006469100171265
1247006797245771779
1247006810965282816
1247006887947546624
1247006968167858176
1247007046202843139
1247007129954729984
1247007164444463105
1247007207394177024
1247007337216241664
1247007952340283392
1247008190866153477
1247008293601439745
1247008415336939520
1247008537064034304
1247008699920482305
1247009304877518848
1247009353602719744
1247009557081030657
1247009811775901696
1247009837168246784
1247010478959628290
1247010763853586432
1247011094050115585
1247011107140546560
1247011320223780864
1247011468664401920
1247011623052566533
1247011729168449536
1247011957414100999
1247012010362953728
1247012028364902400
1247012115413520385
1247012361149353984
1247012385908391937
1247012396838707201
1247012937685798917
1247013068468391936
1247013457804722176
1247013720913371136
1247014595249635328
1247014734534029314
1247015860046188546
1247016261415890944
1247016272748896256
1247016578673074176
1247016728170618880
1247018402968784897
1247019022429720576
1247019439502983168
1247019622836006912
1247019644419854338
1247020369145237504
1247020832372584448
1247021383445438464
1247021616883625984
1247021746919600129
1247021747091599361
1247021989736230912
1247022276660170752
1247022829830197249
1247022911153565697
1247023867731705857
1247024665718996992
1247024806169477120
1247025206117330944
1247025263247941633
1247025440486645760
1247025615196184577
1247025618782306304
1247025852291768325
1247026139010195462
1247027081415819264
1247028269842489344
1247028288452571136
1247029883768725504
1247030149050060800
1247030470967037953
1247031042369708040
1247031376601219075
1247031566502522880
1247031649449066496
1247031891892424704
1247031993608458241
1247032521952354305
1247033070286340098
1247033246593900545
1247033449803743233
1247033591063662592
1247034048410570752
1247034106392637442
1247034532458459136
1247034649450147840
1247035508074541056
1247036105783828480
1247036446277394433
1247036488790900736
1247036567257935872
1247037274597904385
1247037321351839744
1247037422912724994
1247038015932788736
1247038293226610690
1247038570251964416
1247039322441703425
1247039370642608130
1247039606056316936
1247039907484200962
1247040688430018562
1247040755312410624
1247040934274981889
1247041541912158209
1247041554583187456
1247041622140784640
1247041765829271562
1247041887724134400
1247042286124331008
1247042314351955968
1247042512306311168
1247043281403305985
1247043402102755329
1247043851035893762
1247045865111351297
1247046464087281664
1247047559547256833
1247048171932372992
1247048281357606912
1247048807721742336
1247048851778756609
1247049129613647880
1247049643088736257
1247049698856165376
1247049874823991296
1247049982131073024
1247050275547787264
1247050447510056960
1247050594545586178
1247050915246247936
1247051015678877696
1247051328364269569
1247051383343177729
1247051653619957761
1247051785090428929
1247051879462273024
1247051912492371968
1247051981539012609
1247052179862503430
1247052373756751872
1247052380794847232
1247052677030088704
1247052797071118336
1247052868982419456
1247052945213911041
1247052993553301505
1247053151775019009
1247053289453043717
1247053407510126592
1247053416498483201
1247053608815742977
1247053969391628289
1247054283972870146
1247054422892367872
1247054503792136193
1247054619114496000
1247055113643888640
1247055208586207232
1247055216979005440
1247055238093139969
1247055264437563392
1247055279000186880
1247055376228352000
1247055509053571072
1247055705476984832
1247056229983109120
1247056446212067328
1247057097642004480
1247057268119465984
1247057482943324160
1247057622789844993
1247058038495662081
1247058128606089216
1247058909921038336
1247059185725870080
1247059549548232704
1247060194523140097
1247060232959713280
1247060454779715584
1247060696803598337
1247061383096623105
1247062163476209665
1247062183906705408
1247062695431397381
1247062730088919040
1247063567532089345
1247063697710669824
1247063844591034368
1247064724098805761
1247064827454836736
1247064847520387074
1247065079196971014
1247065125023928321
1247065202824081409
1247065733701365760
1247065854291767296
1247066034793635845
1247066298846040068
1247066797498667008
1247066976704331776
1247067797563125760
1247068205975130113
1247068926078373888
1247069051999801347
1247069347962597377
1247069649675534338
1247069653995683842
1247069666184286209
1247069681556439041
1247069714917904384
1247069771587149825
1247069862721011714
1247069902600458240
1247069974197231617
1247070083521736705
1247070091230900226
1247070126312009728
1247070328292925441
1247070425978306562
1247070886521229312
1247071257247354881
1247072081050652673
1247072092966641665
1247072124180877313
1247072164236259328
1247072242212593664
1247072267982397440
1247072418486575104
1247072561571094529
1247072849405202432
1247073072558960641
1247073155606142978
1247073180327395329
1247073318806491136
1247073584368873473
1247074401691906048
1247074563613024257
1247074724602974208
1247074741329879047
1247074907961192448
1247075055701385216
1247075295305142272
1247075374455873537
1247075392793370624
1247075630371356673
1247075853395038208
1247076040494612490
1247076069133283328
1247076174104104960
1247076407336828928
1247077147753119744
1247077159178391552
1247077232469610496
1247077340150001669
1247077480277528576
1247077499571331073
1247077617758425091
1247078012404641792
1247078061587058688
1247078117266444289
1247078124157714434
1247078457269309441
1247078951723253760
1247079158565326849
1247079265327132672
1247079429207027712
1247079573948207104
1247079612166705153
1247079697474678784
1247079784317779968
1247079888168706048
1247079945093779456
1247080099255480322
1247080599359082497
1247081021566119936
1247081213220675585
1247081227665850371
1247081260310097926
1247081285169770497
1247081373740847104
1247081499771277312
1247081592503189504
1247081628049920000
1247081748468383744
1247081874154852354
1247082084285313024
1247082160181391360
1247082480697364480
1247082630618550272
1247082641238589440
1247082854065954817
1247082905483890689
1247083063760179200
1247083276394622976
1247083440245104643
1247083570125930497
1247083784211533830
1247084091473723393
1247084345006813184
1247084426481168384
1247084438665609217
1247084875263307776
1247085909436059648
1247086120401133568
1247086269433131008
1247086737869828097
1247087140577501184
1247088379402936321
1247088434591584257
1247088464476037120
1247088488412934144
1247088513171902464
1247088524442009601
1247088530817351685
1247088564371783681
1247088688284069890
1247088697180221440
1247088733251194882
1247089043218685955
1247089215604572161
1247089310030913537
1247089314883702792
1247089418181042177
1247089496270594048
1247089702391271426
1247089824596545537
1247090128805187585
1247090136661147650
1247090400902270978
1247090879870816256
1247090994564104195
1247091218850316288
1247091519275667457
1247091862764044288
1247092328688279552
1247092536537051136
1247092689708843008
1247093202290495494
1247093631892082689
1247093894237442049
1247093933852602368
1247093937400983553
1247094043693154305
1247094206033584128
1247094249667076097
1247094338049343488
1247094420198977537
1247094463043760128
1247094566781501442
1247094673673302016
1247094693835358208
1247094783031406592
1247094882549678081
1247094916842287104
1247094964288401408
1247095057376657408
1247095079300288512
1247095131389300736
1247095145528315904
1247095189325221891
1247095322230140928
1247095377972486150
1247095409240977413
1247095584562876416
1247095701198139392
1247095770563502083
1247095979959959552
1247095985660018689
1247096177121624064
1247096200227983360
1247096257387958274
1247096294381780994
1247096681549578240
1247096689741033472
1247096711773708288
1247096720564948992
1247096752974352384
1247096831529517057
1247096907790352384
1247096911380672513
1247096928862494720
1247096999033188359
1247097015973974016
1247097138397343747
1247097143879401472
1247097287328690176
1247097568095436801
1247097651641778181
1247097709367967744
1247097779714850816
1247097989564207104
1247098205575110656
1247098283341647873
1247098363264131073
1247098451982049280
1247098542767800320
1247098717393416192
1247098787639640064
1247098981890396161
1247099268088774657
1247099320714686464
1247099388310118407
1247099411169046529
1247099464197652480
1247099477703311361
1247099534678708227
1247099583680802816
1247099593268944898
1247099626852765696
1247099780267782145
1247099838161768451
1247099878666207232
1247099963571687424
1247100117695389697
1247100123777085446
1247100183537520646
1247100187572461569
1247100192492359682
1247100228806705152
1247100271110438914
1247100284624502784
1247100289053646848
1247100295517097986
1247100356191911938
1247100421266526208
1247100442082816000
1247100496134856704
1247100515311210498
1247100526107353088
1247100558311165953
1247100567094091777
1247100584030699520
1247100623280979968
1247100627441745920
1247100636845338624
1247100680948436997
1247100765035888640
1247100794458931201
1247100934758338562
1247100946166890496
1247100953427193856
1247100982011392002
1247101004253761540
1247101053675270144
1247101162618150914
1247101268545265668
1247101271619723264
1247101276275355650
1247101288183021568
1247101453304397825
1247101569008431106
1247101593645756417
1247101668128260097
1247101722331205634
1247101812261478400
1247101964648767488
1247101967622483969
1247102065010044930
1247102162225614848
1247102250473754624
1247102257843163139
1247102374688120832
1247102470477631488
1247102504107532288
1247102622596616192
1247102626140811264
1247102631677288449
1247102652703371264
1247102730272829442
1247102760970899456
1247102783066484737
1247102789957775361
1247102822128082945
1247102861634199553
1247102974393847809
1247103141088092160
1247103178576814080
1247103330226036736
1247103333170479109
1247103472484286465
1247103500669997056
1247103565832716289
1247103631670669318
1247103841306161152
1247103855726170115
1247103909924990976
1247103926786084869
1247104009246146560
1247104037905813505
1247104310988533760
1247104404588613634
1247104431725912064
1247104508074721280
1247104571207340034
1247104633966710785
1247104828385288192
1247104894688849920
1247105256829243392
1247105293097390080
1247105325590704130
1247105422118367233
1247105459997171714
1247105469824397312
1247105767934574592
1247105799383470081
1247105882699137025
1247105898545217536
1247105961644285952
1247106021903851520
1247106185183948800
1247106285398454272
1247106287814316035
1247106518631079936
1247106660578934787
1247106797959172096
1247106969095159808
1247107006390890502
1247107090545438720
1247107116294213635
1247107138435989504
1247107181452779521
1247107224247267331
1247107229754392576
1247107285660229632
1247107394070392832
1247107480879902721
1247107652837986306
1247107860728668160
1247107941083140096
1247108010851192832
1247108268364894208
1247108631813705728
1247108749870784513
1247108834943881216
1247108883568459777
1247108909166256138
1247108939696627713
1247108994046390272
1247109059766960130
1247109124703129603
1247109214683533312
1247109294136258561
1247109328282112001
1247109384926162945
1247109415162925057
1247109446074920962
1247109597875204096
1247109598114238464
1247109712635555842
1247109721019969536
1247109964411236354
1247109970786582528
1247110175749619712
1247110205910859776
1247110304309207041
1247110330846547968
1247110428842319873
1247110585210114048
1247110663035469826
1247110733726277632
1247110771089133569
1247110776420044801
1247110916908302336
1247110920280494080
1247111052162035712
1247111223910400000
1247111262372163585
1247111487648174080
1247111791886454785
1247111794163769349
1247111823238877184
1247111830004088834
1247111908668264451
1247111909377073153
1247111925915213826
1247111953555681280
1247112013060268032
1247112015614603266
1247112025253134336
1247112117833961472
1247112283110567938
1247112324462206976
1247112413020708869
1247112416703295489
1247112638854656001
1247112757876408321
1247112822774849536
1247112900080066560
1247112917738065922
1247112939070345219
1247112986088464384
1247113066757517313
1247113073158057985
1247113083715063809
1247113101167579137
1247113104145518594
1247113143001608192
1247113149339168774
1247113197720449024
1247113223960064000
1247113287608631296
1247113290297143296
1247113320974303232
1247113322811379712
1247113354922962945
1247113430726668294
1247113499118931969
1247113558430711809
1247113582027755520
1247113658712256512
1247113769420910593
1247113776102404096
1247113866451935236
1247114095184117760
1247114099558768641
1247114131305426944
1247114190109597697
1247114199198625795
1247114273903394817
1247114278076731392
1247114300394598402
1247114539797114881
1247114578917355521
1247114595010883584
1247114701353304065
1247114702078898178
1247114707644715010
1247114980744261632
1247115059781750784
1247115082410020864
1247115187569610752
1247115582568185856
1247115609667584000
1247115643196825601
1247115796012077057
1247115869903192064
1247115973414416385
1247115994499186688
1247116009808334848
1247116026103267330
1247116089831522304
1247116169108025345
1247116207683035139
1247116248351043584
1247116327556272135
1247116340550184965
1247117074092064768
1247117234184450048
1247117234536738816
1247117307526049793
1247117339297869825
1247117408302555137
1247117501399433217
1247117608198914049
1247117610258296833
1247117842803093505
1247118037137817601
1247118097082806275
1247118160647434240
1247118289320304640
1247118321113165827
1247118386577850368
1247118550206009344
1247118881883185159
1247119012598702080
1247119128705396736
1247119134820716544
1247119147839807493
1247119163945938945
1247119168098291717
1247119176679874563
1247119214961287168
1247119321207148544
1247119325728616450
1247119326689103872
1247119486496301056
1247119533367689216
1247119551004700673
1247119585620283392
1247119606033952770
1247119803195613195
1247119921659572226
1247119958057701376
1247119978429476870
1247119999879139328
1247120023686008832
1247120052538576896
1247120058117058561
1247120077570240513
1247120089435918336
1247120206918385665
1247120276560568320
1247120328125337605
1247120353815453696
1247120379660783616
1247120402138030082
1247120543674818562
1247120601849815042
1247120605427585024
1247120673765351424
1247120704518135813
1247120747799216129
1247120801335087104
1247120880024424450
1247120890376024070
1247120921413877763
1247121057330262016
1247121069913169921
1247121187030716417
1247121228038459392
1247121241841872896
1247121276860153856
1247121284107890691
[truncated: 998,000+ more rows]
